# Supplementary material for: In silico protein structural analysis of PRMT5 and RUVBL1 mutations arising in human cancers
Source: Cancer Genet. Author manuscript; Available in PMC 2025 Aug 29. (PMC12395466; doi:10.1016/j.cancergen.2025.01.002)
Supplement: Supplementary Table 1 [file NIHMS2102357-supplement-Supplementary_Table_1.xlsx]

## Sheet: Sheet1
Supplementary Table 1. Distribution of PRMT5 and RVBL1 mutations in human cancers.
PRMT5 mutations
	Non-coding	Missense	Nonsense	Silent	Frameshift	Other
Biliary tract	0	3	0	0	0	0
Bone	0	0	0	1	1	0
Breast	6	6	0	4	0	0
Cervix	1	2	0	2	0	0
CNS	1	7	0	1	1	0
Endometium	9	14	2	3	0	0
Esophagus	1	1	0	0	0	0
Eye	0	1	0	0	0	0
Genital tract	0	0	0	0	0	0
Haem and Lymph	4	3	1	0	1	0
Kidney	0	5	0	0	0	0
Large intestine	17	19	0	14	0	1
Liver	12	5	3	3	0	0
Lung	10	23	8	5	0	0
Meninges	0	0	0	1	0	0
Ovary	0	4	0	0	2	0
Pancreas	4	4	0	1	0	0
Peritoneum	0	0	0	0	0	0
Placenta	0	1	0	0	0	0
Prostate	6	2	0	1	0	0
Skin	17	42	2	13	0	0
Small intestine	3	0	0	0	1	0
Soft tissue	1	0	0	0	0	0
Stomach	11	12	1	3	2	0
Thyroid	1	2	0	1	0	0
Upper aero	2	10	1	0	0	0
Urinary tract	3	8	1	1	0	0
Vulva	0	1	0	0	0	0
NS	1	1	1	0	0	0
RUVBL1 mutations
	Non-coding	Missense	Nonsense	Silent	Frameshift	Other
Biliary tract	14	2	0	2	1	0
Bone	0	1	0	0	0	0
Breast	29	3	2	4	0	0
Cervix	0	1	0	0	0	0
CNS	6	7	0	0	0	0
Endometrium	5	5	2	2	0	0
Esophagus	9	2	0	1	0	0
Eye	0	0	0	0	0	0
Genital tract	0	1	0	0	0	0
Haem and Lymph	21	2	0	1	0	0
Kidney	6	3	0	1	0	0
Large intestine	22	16	2	6	1	4
Liver	47	3	0	2	0	0
Lung	11	16	5	10	0	0
Meninges	0	0	0	0	0	0
Ovary	10	1	0	1	0	0
Pancreas	23	0	0	0	0	0
Peritoneum	1	0	0	0	0	0
Placenta	0	1	0	0	0	0
Prostate	21	1	0	0	0	0
Skin	6	21	0	10	0	0
Small intestine	4	0	0	0	0	0
Soft tissue	2	0	0	0	0	0
Stomach	10	16	1	2	0	0
Thyroid	0	16	0	0	0	0
Upper aero	3	5	0	1	0	0
Urinary tract	0	5	2	0	0	0
Vulva	0	0	0	0	0	0
NS	1	2	0	0	0	0
